# Supplementary material for: Is Wildfire Suppression in Giant Sequoia Groves a Problem, a Solution, or Neither?
Source: Ecol Evol. 2026 Mar 16;16(3):e73286. doi: 10.1002/ece3.73286 (PMC13093354; doi:10.1002/ece3.73286)
Supplement: Supplementary file 2 — Appendix S2: ece373286‐sup‐0002‐AppendixS2.xlsx. [file ECE3-16-e73286-s005.xlsx]

## Sheet: SequoiaGroves_RAVG_Summary.csv
category	Year	SUM hectare		10,360 ha of total sequoia grove area, outside of Tule River
High	2015	104.385		7600 ha of fire 2012-2024
High	2017	64.2242		Plus 894 ha of fire in the groves 1910-2011
High	2018	0.284517		8494 ha of fire in the groves 1910-2024 = 115 years
High	2020	1040.32		% of ha burned 2012-2024: U = 44.9%; L = 23.1%; M = 9.9%; H = 22.1%; HS area 2012-2024 = 1679 ha
High	2021	469.246		0.08 x 894 ha = 72 ha of HS 1910-2011
High	2022	0.0899749		Total ha HS 1910-2024 = 1679 ha + 72 ha = 1751 ha
Low	2013	0.0586817		% of total grove area experiencing HS for 115-year period since onset of fire suppression: 16.9%
Low	2015	320.236		HS rotation interval since 1910 across all grove area: 14.7% HS per century = 680 years
Low	2017	159.135		Surface fire (U/L/M) total ha since 1910 across all grove area: 6742 ha
Low	2018	4.70034		Surface fire (U/L/M) rotation interval since 1910 across all grove area: 177 years
Low	2020	869.285
Low	2021	404.183
Low	2022	1.27994		Century % of total age class distribution from Stephenson 1994 Figure 2
Moderate	2015	105.366		1800-1899 43.4
Moderate	2017	63.9145		1700-1799 12.5
Moderate	2018	0.962711		1600-1699 7.5 63.2% of pre-1900 distribution = 57.5% of total = the year 1667 = 232-year rotation (1899-1667 = 232)
Moderate	2020	359.877		1500-1599 5.0
Moderate	2021	221.818		1400-1499 2.7
Moderate	2022	0.3599		1300-1399 3.3 63.2% of pre-1800 distribution = 30.1% of total = the year 1326 = 473-year rotation (1799-1326 = 473)
unchanged	2013	9.97691		1200-1299 1.9
unchanged	2015	596.694		1100-1199 1.8
unchanged	2016	7.38877		1000-1099 1.8
unchanged	2017	330.492		900-999 1.7
unchanged	2018	67.2334		800-899 2.2
unchanged	2020	1265.53		700-799 1.2
unchanged	2021	1131.29		600-699 1.3
unchanged	2022	0.724165		500-599 0.9
				400-499 0.8
				300-399 0.4
				200-299 1.2
				100-199 0.3
				0-99 0.3
				1-100 BC 0.1
				101-200 BC 0.2
				201-300 BC 0.3
				301-400 BC 0.0
				401-500 BC 0.1
				501-600 BC 0.0
				601-700 BC 0.0
				701-800 BC 0.1
				801-900 BC 0.0
				600-699 1.3
				500-599 0.9
				400-499 0.8
				300-399 0.4
				200-299 1.2
				100-199 0.3
				0-99 0.3
				1-100 BC 0.1
				101-200 BC 0.2
				201-300 BC 0.3
				301-400 BC 0.0
				401-500 BC 0.1
				501-600 BC 0.0
				601-700 BC 0.0
				701-800 BC 0.1
				801-900 BC 0.0
