# Supplementary material for: Is Wildfire Suppression in Giant Sequoia Groves a Problem, a Solution, or Neither?
Source: Ecol Evol. 2026 Mar 16;16(3):e73286. doi: 10.1002/ece3.73286 (PMC13093354; doi:10.1002/ece3.73286)
Supplement: Supplementary file 3 — Appendix S3: ece373286‐sup‐0003‐AppendixS3.xlsx. [file ECE3-16-e73286-s004.xlsx]

## Sheet: Baker_SequoiaGroves_HighSev
Grove Name	High Severity Hectares	Grove Hectares
Alder Creek	32.2194	226.018
Alder Creek	1.63178
Black Mountain	0.36735	529.991
Board Camp	19.5683	19.5683
Carr Wilson	5.30689	5.38128
Cedar Flat	4.61015	6.17376
Clough Cave	0.572321	0.572925
Coffeepot Canyon	2.41355	2.41355
Devil's Canyon	0.129437	3.60028
Dillonwood	7.3402	422.062
Eden Creek	113.983	176.54
Forgotten	0.741492	0.741492
Garfield	258.687	422.062
Giant Forest	16.0411	854.999
Giant Forest	326.133
Homers Nose	48.2439	48.2439
Horse Creek	9.4244	20.4866
Little Redwood Meadow	10.8542	11.3359
Long Meadow	30.5047	86.9535
McIntyre	113.247	113.249
Muir	77.5339	99.4047
Oriole Lake	48.6241	59.6519
Packsaddle	21.4195	70.9692
Powderhorn Tree	0.148848	0.148857
Putnam-Francis Tree	0.119891	0.120227
Redhill	18.4671	174.14
Redwood Meadow	40.5015	72.7833
South Fork	32.9987	97.9462
Starvation Creek	4.21357	10.2458
Surprise	9.12167	9.12167
Wheel Meadow	130.449	233.972
Totals	1386	3779
			36.7% high severity over 110-yr pre-fire suppression analysis period (Baker 2014)
			110/0.367 = 300 year high-severity fire rotation in SEGI groves
