# Supplementary material for: Is Wildfire Suppression in Giant Sequoia Groves a Problem, a Solution, or Neither?
Source: Ecol Evol. 2026 Mar 16;16(3):e73286. doi: 10.1002/ece3.73286 (PMC13093354; doi:10.1002/ece3.73286)
Supplement: Supplementary file 4 — Appendix S4: ece373286‐sup‐0004‐AppendixS4.xlsx. [file ECE3-16-e73286-s001.xlsx]

## Sheet: Data
Year Last Burned	TSF (Years)	Severity Class	Hectares		Notes: 100 TSF means that no fire was recorded in FRAP.
2019	2	Unchanged	15.0044	1-5, 6-10, 11-15, 16-20, 21-30, 31-50, 51-100, >100	% HS	ha
2019	2	Low	1.68182		1-5: 8.9	184.9
2016	5	Low	69.8137		6-10: 10.1	335.2
2016	5	Unchanged	47.52		11-15: 20.6	232.1
2016	5	Moderate	34.3613		16-20: 8.1	179.7
2016	5	High	16.4692		21-30: 21.3	92.5
2015	6	Unchanged	4.11907		31-50: 64.1	100.7
2015	6	Low	1.46197		51-100: 6.2	65
2015	6	Moderate	0.61026		>100: 21.1	567
2015	6	High	0.27
2014	7	Unchanged	7.39373		r(s) = 0.238, p = 0.570 (2-tailed)
2014	7	Low	4.70321
2014	7	Moderate	1.58272		Using whole #s: r(s)=0.195,p=0.643
2014	7	High	0.18		(2-tailed)
2012	9	Unchanged	128.245
2012	9	Low	67.254		RAVG, Miller&Thode(2007)
2012	9	Moderate	3.1095
2012	9	High	0.817131
2011	10	Low	41.5356
2011	10	High	32.579
2011	10	Unchanged	24.3332
2011	10	Moderate	16.9954
2010	11	Unchanged	6.09038
2010	11	Low	4.69475
2010	11	Moderate	1.09674
2010	11	High	0.076238
2009	12	High	41.8207
2009	12	Moderate	41.2
2009	12	Low	35.1246
2009	12	Unchanged	9.80333
2008	13	Low	6.23588
2008	13	Moderate	2.49972
2008	13	Unchanged	1.617
2008	13	High	1.24799
2007	14	Unchanged	15.4172
2007	14	Low	11.6144
2007	14	Moderate	1.23531
2007	14	High	0.599516
2006	15	Low	24.6472
2006	15	Moderate	13.4182
2006	15	Unchanged	9.73186
2006	15	High	3.97246
2004	17	Moderate	9.04192
2004	17	Low	6.43881
2004	17	High	3.36577
2004	17	Unchanged	0.498307
2003	18	Low	81.8469
2003	18	Unchanged	50.1169
2003	18	Moderate	16.6729
2003	18	High	11.1652
2002	19	Unchanged	0.173442
2002	19	Low	0.04774
2001	20	Unchanged	0.264541
2001	20	Low	0.0590433
2001	20	Moderate	0.00419851
1999	22	High	0.236657
1999	22	Low	0.0675679
1999	22	Moderate	0.0182521
1999	22	Unchanged	0.0162337
1998	23	Unchanged	0.0634144
1998	23	Low	0.0101477
1997	24	Low	0.311281
1997	24	Unchanged	0.0823494
1996	25	Low	6.79559
1996	25	Unchanged	2.51332
1996	25	Moderate	2.40082
1996	25	High	1.4583
1995	26	Low	26.9449
1995	26	Moderate	14.1367
1995	26	Unchanged	7.08728
1995	26	High	2.62587
1994	27	Low	0.17344
1994	27	Unchanged	0.108843
1994	27	High	0.0668422
1994	27	Moderate	0.058734
1993	28	Low	0.00439856
1993	28	Unchanged	0.00021421
1992	29	High	15.282
1992	29	Moderate	9.58484
1992	29	Low	2.43124
1991	30	High	0.0435567
1989	32	Unchanged	0.148154
1989	32	Low	0.0722146
1988	33	Low	0.0523138
1988	33	Unchanged	0.00829276
1987	34	High	37.6576
1987	34	Moderate	1.19806
1987	34	Low	1.19062
1987	34	Unchanged	0.133361
1986	35	Low	10.4901
1986	35	Unchanged	8.88639
1986	35	Moderate	1.07688
1985	36	Unchanged	0.0199715
1985	36	Low	0.00112382
1984	37	Unchanged	0.0976095
1984	37	Low	0.0319376
1982	39	Low	0.00103829
1982	39	Moderate	0.000355587
1981	40	Low	0.0876138
1981	40	Moderate	0.0150069
1980	41	Unchanged	0.0337516
1980	41	Low	0.000502037
1978	43	High	2.42059
1978	43	Moderate	0.0589883
1977	44	High	22.0229
1977	44	Unchanged	2.28451
1977	44	Low	0.460183
1977	44	Moderate	0.0296663
1976	45	Low	1.01948
1976	45	Moderate	0.991573
1976	45	High	0.79907
1974	47	Low	0.20614
1974	47	Moderate	0.0805061
1974	47	Unchanged	0.0346775
1974	47	High	0.000664815
1972	49	Moderate	3.17558
1972	49	Low	3.09453
1972	49	High	1.61994
1972	49	Unchanged	1.14863
1970	51	Low	2.78532
1970	51	Moderate	2.1259
1970	51	High	1.99344
1970	51	Unchanged	0.140561
1969	52	Moderate	0.430769
1969	52	High	0.375648
1969	52	Unchanged	0.333696
1969	52	Low	0.137675
1927	94	Unchanged	0.00483507
1926	95	Low	28.3243
1926	95	Unchanged	17.2906
1926	95	Moderate	6.75092
1926	95	High	1.13346
1924	97	Low	1.37816
1924	97	Moderate	0.767921
1924	97	High	0.540672
1924	97	Unchanged	0.485328
n/a	100	Unchanged	220.308
n/a	100	Low	122.074
n/a	100	High	119.878
n/a	100	Moderate	104.711
