# Supplementary material for: Is Wildfire Suppression in Giant Sequoia Groves a Problem, a Solution, or Neither?
Source: Ecol Evol. 2026 Mar 16;16(3):e73286. doi: 10.1002/ece3.73286 (PMC13093354; doi:10.1002/ece3.73286)
Supplement: Supplementary file 5 — Appendix S5: ece373286‐sup‐0005‐AppendixS5.xlsx. [file ECE3-16-e73286-s006.xlsx]

## Sheet: Sheet1
Plot #	1 yr SEGI/ha	5 yr SEGI/ha		Plot #	1 yr SEGI/ha	10 yr SEGI/ha
63	797520	145760		63	797520	79720
1	30450	80		1	30450	0
2	350	120		2	350	960
3	16050	4520		3	16050	1880
4	6750	120		4	6750	0
23	1605000	320		11	5200	0
52	1200	440		12	4475	8560
68	0	0		23	1605000	0
70	400	0		68	0	0
71	1172720	36000		70	400	40
72	77600	3600		71	1172720	760
73	1600	600		72	77600	200
74	0	800		73	1600	200
75	162400	0		74	0	0
79	0	0		75	162400	0
80	0	40		79	0	0
81	380000	1160		80	0	0
82	16000	0		81	380000	200
85	0	200		82	16000	0
86	177520	4640		93	176600	40
93	176600	7600		95	0	0
95	0	0		106	0	280
106	0	480		5	80833	0
115	342520	4320		8	7500	0
5	80833	3200
8	7500	0
