# Supplementary material for: Is Wildfire Suppression in Giant Sequoia Groves a Problem, a Solution, or Neither?
Source: Ecol Evol. 2026 Mar 16;16(3):e73286. doi: 10.1002/ece3.73286 (PMC13093354; doi:10.1002/ece3.73286)
Supplement: Supplementary file 6 — Appendix S6: ece373286‐sup‐0006‐AppendixS6.xlsx. [file ECE3-16-e73286-s002.xlsx]

## Sheet: Sheet1
Plot #	1-yr seedlings/ha	5-yr seedlings/ha	10-yr seedlings/ha	20-yr seedlings/ha
1	30450	80	0
2	350	120	960
3	16050	4520	1880
4	6750	120	0
5	80833	0		0
8	7500	0		0
11	5200		0
12	4475		8560
22		0	0	0
23	1605000	320	0
24		400	280
27		0	0	0
30		0	0	0
31		0	0	0
32			0	0
33				0
42		0	0
43		40	0
48		0	0	0
52	1200	440
63	797520	145760	79720
68	0		0
69		120	0
70	400	0	40	40
71	1172720		760
72	77600	3600	200
73	1600	600	200
74	0		0
75	162400	0	0
79	0	0	0
80	0	40	0
81	380000		200	80
82	16000		0
85	0	200	0
86	177520	4640	0
93	176600		40
95	0	0	0
106	0	480	280
111		0
112		0
113		0
115	342520	4320
KB1	32560
KB2	31350
KB3	99161
	% non-occ. = 7/31 = 22.6%	% non-occ. = 15/32 = 46.9%	% non-occ. = 22/34 = 64.7%	% non-occ. = 9/11 = 81.8%
